# Supplementary material for: Empirical prediction of patent pledge financing of pharmaceutical enterprises—A case study in Jiangsu China
Source: PLoS One. 2020 Jun 4;15(6):e0233601. doi: 10.1371/journal.pone.0233601 (PMC7271991; doi:10.1371/journal.pone.0233601)
Supplement: S1 Data — (XLSX) [file pone.0233601.s001.xlsx]

## Sheet: Sheet1
Number of contract	pledger	Number of Patent	Patent	Patent age	number of claims	reference	forward cititions	patent family	transfer experience	granted patents of pledger	invention patents of pledger
1	常州博闻迪医药股份有限公司	CN201010100432.1	一种以多捕获特性为特征的半定量胶体金属检测技术及其制备方法和用途	6	8	4	0	0	yes	13	8
		CN201010100433.6	一种直接进行半定量分析的免疫胶体金属检测技术及其制备方法和用途	6	7	8	0	0	yes
		CN201110055136.9	一种柱层析分离检测技术及其用途	6	1	9	0	0	yes
2	江苏玺鑫维生素有限公司	CN201410159612.5	水溶性维生素E的制备方法	4	7	5	0	0	no	20	3
3	江阴贝瑞森生化技术有限公司	CN200710179491.0	一种使用混合吸附色谱分离纯化贻贝粘蛋白的方法	6	1	3	0	0	yes	10	3
4	江阴贝瑞森生化技术有限公司	CN200710179492.5	一种使用羧甲基离子交换色谱纯化贻贝粘蛋白的方法	13	2	4	0	0	yes	10	3
		CN200910087567.6	一种使用盐析和透析分离纯化贻贝粘蛋白的方法	11	1	2	0	0	yes
5	乐威（泰州）医药化学品有限公司	CN201310252811.6	三氯苯达唑的制备方法	3	2	7	0	0	yes	9	0
		CN201310254896.1	三氯苯达唑亚砜的制备方法	3	1	6	0	0	yes
		CN201310252812.0	新型兽药三氯苯达唑亚砜及其制备方法	3	1	7	0	0	yes
6	乐威（泰州）医药化学品有限公司	CN200810190558.5	一种电化学合成对氟苯胺的技术方法	8	7	0	0	0	no	9	0
7	南通伊仕生物技术股份有限公司	CN201110004723.5	西地那非单克隆抗体及用于检测西地那非的胶体金层析试纸条	7	11	2	0	0	no	25	9
		CN201010516358.1	一种快速检测醋酸泼尼松及其衍生物的胶体金层析试纸条及制备方法	10	1	0	0	0	no
		CN201410038652.4	针对甲型流感病毒H1N1的重链抗体VHH及其应用	5	2	3	0	0	no
8	苏州恒星医用材料有限公司	2009202316889	包装于药水中的消毒棉签	4	1	2	1	0	no	173	1
		CN200920231689.3	带有PU胶带的创可贴	4	2	0	0	0	no
		CN200920231690.6	带有去胶擦片的创可贴	4	4	0	0	0	no
		2009202316910	带有水胶体垫创可贴	4	2	0	1	0	no
		CN201120109380.4	弹性镇痛绷带	2	1	0	1	0	no
		CN200920231692.5	硅胶创可贴	4	2	0	3	0	no
		CN201120109305.8	水凝胶驱蚊贴	2	2	0	7	0	no
		CN200920231694.4	圆形创可贴	4	2	0	0	0	no
9	常州方圆制药有限公司	CN201010132962	1-N-乙基庆大霉素C1a的制备方法	3	8	3	0	0	no	37	36
		CN201010132963	1-N-乙基庆大霉素C1a硫酸盐的制备方法	3	10	2	1	0	no
		CN201010132460	3,2’,6’-三-N-乙酰基庆大霉素C1a的合成方法	3	8	2	0	0	no
		CN201010132961	3,2’,6’-三-N-乙酰基庆大霉素C1a的制备方法	3	6	0	2	0	no
		CN200710132856	一种氨基糖苷类抗生素在制备治疗耐药菌感染的药物组合物中的应用	6	6	1	0	1	yes
10	常州佳灵药业有限公司	CN201510308254.4	阿苯达唑的制备方法及应用	3	4	8	0	1	yes	5	5
11	常州市盛辉药业有限公司	2015201981334	保暖型辣椒风湿膏	3	2	0	0	0	no	25	2
		CN201520198014	便于换药的辣椒风湿膏	3	3	0	0	0	no
		CN201520197519	防过敏辣椒风湿膏	3	5	0	0	0	no
		CN201520197565	防撞型关节止痛膏药	3	1	0	0	0	no
		CN201520198352	可重复利用型关节止痛膏药	3	4	0	0	0	no
		CN201520197583	易揭麝香壮骨膏	3	3	0	0	0	no
		CN201520198244	易撕拉关节止痛膏药	3	1	0	0	0	no
12	常州寅盛药业有限公司	CN201110181414	一种对氨甲基苯甲酸催化加氢制备止血环酸的方法	5	4	5	0	2	yes	23	13
		CN201110163431	一种恩替卡韦中间体的制备方法	5	1	2	0	0	yes
13	淮安麦德森制药有限公司	CN201010112838	反向沉淀生产硫酸软骨素的方法	7	3	2	0	0	yes	23	9
		CN201110087027	硫酸软骨素的制备方法	6	2	0	0	0	yes
		CN201110069106	硫酸软骨素生产中软骨分离方法	6	3	0	0	0	yes
		CN201010112056	一种肝素钠中多硫酸软骨素的分离、检测方法	7	5	3	0	0	yes
14	江苏德和生物科技有限公司	CN200710132085.9	茶多酚制备工艺	8	3	8	0	0	yes	24	5
15	江苏德源药业股份有限公司	CN200710114765	盐酸二甲双胍大颗粒结晶生产方法	10	4	2	0	0	yes	20	14
		CN200710114761	盐酸二甲双胍精制方法	10	4	4	2	0	yes
16	江苏恒丰强生物技术有限公司	CN201210540730.1	一种黄芪多糖注射液及其制备方法	5	2	4	0	0	no	15	12
17	江苏美正生物科技有限公司	CN201110279487.8	一种测定新霉素的螺旋免疫组装传感器的构建方法	7	4	7	0	0	yes	23	5
		CN201110279486.3	一种赤藓红色素的人工抗原的制备方法	7	1	0	0	0	yes
18	江苏苏中药业集团股份有限公司	CN201110283352	黄蜀葵花提取物、制剂及其制备方法	2	10	4	0	0	no	143	79
		CN201210082553	黄蜀葵花总黄酮提取物及其制备方法	1	10	2	0	4	no
19	江苏太瑞生诺生物医药科技有限公司	CN200680048739.3	用于癌患者免疫治疗的瘤反应性T-淋巴细胞扩增的改善方法	11	20	2	0	5	yes	9	1
		CN200680048763.7	治疗播散性癌症的方法	11	26	3	0	6	yes
20	江苏中兴药业有限公司;	CN200910030758	一种水飞蓟宾固体自乳化片	4	1	2	1	0	no	72	33
		CN201010124703	一种无蔗糖型参梅养胃颗粒及其制备方法	3	2	1	2	0	no
21	江西中德生物工程股份有限公司	CN200910085054.1	检测氯胺酮和甲基苯丙胺的荧光微球免疫层析检测卡及其制备方法	8	8	4	0	0	yes	6	6
		CN201310121592.8	莱克多巴胺、沙丁胺醇、西马特罗三联胶体金试纸条及其制备方法与用途	4	1	6	0	0	yes
		CN200910093010.3	水产品中检测隐性孔雀石绿的免疫胶体金试纸条及制备方法	8	1	0	1	0	yes
		CN200910117820.8	一种荧光微球免疫层析试纸条的制备方法及定量检测方法	8	3	5	0	0	yes
		CN201310046022.7	用于检测副溶血性弧菌的试纸条及其用途	4	5	20	0	0	yes
		CN201310045643.3	用于检测志贺氏菌的方法和试剂盒	4	5	8	0	0	yes
22	南京瑞尔医药有限公司	CN201310547463	一种辅料种类和用量少的硫辛酸片剂及其制备方法	5	9	6	0	0	yes	16	12
23	南通秋之友生物科技有限公司	CN200710022413	一种从生物转化或多酶反应液中分离纯化胞二磷胆碱的方法	8	8	1	0	0	no	14	12
24	苏州华益美生物科技有限公司	CN201310045626	循环肿瘤细胞(CTCs)荧光PCR快速超敏检测试剂盒及其应用	4	19	3	0	0	no	10	10
25	苏州瑞美科生物技术有限公司	CN200810207553.9	一种用于生产咪唑立宾的发酵培养基	7	12	3	0	0	yes	9	8
26	苏州特瑞药业有限公司	CN201010551747	一种伏立康唑缓释栓剂及其制备方法	8	1	0	4	0	no	12	12
27	苏州玉森新药开发有限公司	CN200510029816	一种治疗慢性肾功能不全的药物及其制备方法	5	4	2	0	0	yes	14	14
28	无锡市凯利药业有限公司	CN200810084940	缩宫素的制备方法	4	3	3	0	0	yes	8	8
29	无锡中德美联生物技术有限公司	CN201210079459.6	具有改善鉴别能力的Y染色体STR基因座荧光标记复合扩增试剂盒及其应用	5	9	5	0	0	no	35	35
		CN201310304281.5	一种具有辅助性别鉴定的法医DNA检测试剂盒及其鉴定方法	4	4	1	0	0	no
30	盐城捷康三氯蔗糖制造有限公司	CN200710065121.4	一种热启动耐高温DNA聚合酶及其制备方法	6	3	2	1	0	yes	35	16
		CN200810116622.5	用于寡核苷酸和蛋白标记的荧光染料及其制备方法和用途	5	3	3	0	0	yes
31	盐城捷康三氯蔗糖制造有限公司	CN200710085646	三氯蔗糖的结晶方法	4	6	2	1	2	yes	35	16
		CN200610156768	三氯蔗糖结晶方法	4	10	8	11	2	yes
		CN200710111321	一种分离三氯蔗糖-6-酯的方法	4	7	0	0	0	yes
		CN200610038635	一种提高三氯蔗糖合成收率的方法	5	11	1	0	2	yes
